# Supplementary material for: Evaluating the Anti-Inflammatory and Chondroprotective Effects of Adenocaulon himalaicum Extract Through Network Pharmacology and Experimental Validation
Source: Int J Mol Sci. 2025 Jan 21;26(3):877. doi: 10.3390/ijms26030877 (PMC11816759; doi:10.3390/ijms26030877)
Supplement: Supplementary file 1 [file ijms-26-00877-s001.zip]

Archive with 1 entries (1 files):
- ijms-3335991-supplementary.pdf
